# Supplementary material for: Phase Transition of High-Surface-Area Glycol–Thermal Synthesized Lanthanum Manganite
Source: Materials (Basel). 2023 Feb 2;16(3):1274. doi: 10.3390/ma16031274 (PMC9920577; doi:10.3390/ma16031274)
Supplement: Supplementary file 1 [file materials-16-01274-s001.zip]

Archive with 1 entries (1 files):
- materials-2076054-supplementary.pdf
